# Supplementary material for: Diversity of lactic acid bacteria of the bioethanol process
Source: BMC Microbiol. 2010 Nov 23;10:298. doi: 10.1186/1471-2180-10-298 (PMC2999616; doi:10.1186/1471-2180-10-298)
Supplement: Additional file 1 — Table 1 Strain list. Strain list with place, date, and source of isolation. [file 1471-2180-10-298-S1.XLS]

## Sheet: strain list
Isolate number	Species identification	Place of isolation (distillery)	Type of sugar in the fermentation	Isolation Date (Day/Month/Year)
M7.2.1	L. amylovorus	Miriri	sugar cane juice	2007-09-05
M7.2.2	L. amylovorus	Trapiche	sugar cane juice	2007-09-05
M7.2.3	L. amylovorus	Miriri	sugar cane juice	2007-09-05
M7.2.4	L. amylovorus	Miriri	sugar cane juice	2007-09-05
M7.2.5	L. amylovorus	Miriri	sugar cane juice	2007-09-05
M7.2.6	L. amylovorus	Miriri	sugar cane juice	2007-09-05
M7.2.7	L. amylovorus	Miriri	sugar cane juice	2007-09-05
M7.2.8	L. amylovorus	Miriri	sugar cane juice	2007-09-05
M7.2.9	L. amylovorus	Miriri	sugar cane juice	2007-09-05
G.7.1.14	L. brevis	Giasa	sugar cane juice	2007-08-08
G.7.1.15	L. brevis	Giasa	sugar cane juice	2007-08-08
G.7.1.19	L. brevis	Giasa	sugar cane juice	2007-08-08
G.7.1.20	L. brevis	Giasa	sugar cane juice	2007-08-08
G.7.1.5	L. brevis	Giasa	sugar cane juice	2007-08-08
JP7.2.12	L. brevis	Japungu	sugar cane juice + molasses	2007-08-01
JP7.2.14	L. brevis	Japungu	sugar cane juice + molasses	2007-08-01
TR7.2.1	L. diolivorans-like	Trapiche	molasses	2007-11-07
TR7.2.10	L. diolivorans-like	Trapiche	molasses	2007-11-07
TR7.2.11	L. diolivorans-like	Trapiche	molasses	2007-11-07
TR7.2.12	L. diolivorans-like	Trapiche	molasses	2007-11-07
TR7.2.13	L. diolivorans-like	Trapiche	molasses	2007-11-07
TR7.2.14	L. diolivorans-like	Trapiche	molasses	2007-11-07
TR7.2.15	L. diolivorans-like	Trapiche	molasses	2007-11-07
TR7.2.16	L. diolivorans-like	Trapiche	molasses	2007-11-07
TR7.2.17	L. diolivorans-like	Trapiche	molasses	2007-11-07
TR7.2.18	L. diolivorans-like	Trapiche	molasses	2007-11-07
TR7.2.19	L. diolivorans-like	Trapiche	molasses	2007-11-07
TR7.2.20	L. diolivorans-like	Trapiche	molasses	2007-11-07
TR7.2.4	L. diolivorans-like	Trapiche	molasses	2007-11-07
TR7.3.10	L. diolivorans-like	Trapiche	molasses	2007-12-10
TR7.3.17	L. diolivorans-like	Trapiche	molasses	2007-12-10
TR7.3.18	L. diolivorans-like	Trapiche	molasses	2007-12-10
TR7.3.19	L. diolivorans-like	Trapiche	molasses	2007-12-10
TR7.3.2	L. diolivorans-like	Trapiche	molasses	2007-12-10
TR7.3.3	L. diolivorans-like	Trapiche	molasses	2007-12-10
TR7.3.4	L. diolivorans-like	Trapiche	molasses	2007-12-10
TR7.4.1	L. diolivorans-like	Trapiche	molasses	2008-01-14
TR7.4.10	L. diolivorans-like	Trapiche	molasses	2008-01-14
TR7.4.11	L. diolivorans-like	Trapiche	molasses	2008-01-14
TR7.4.12	L. diolivorans-like	Trapiche	molasses	2008-01-14
TR7.4.13	L. diolivorans-like	Trapiche	molasses	2008-01-14
TR7.4.14	L. diolivorans-like	Trapiche	molasses	2008-01-14
TR7.4.15	L. diolivorans-like	Trapiche	molasses	2008-01-14
TR7.4.2	L. diolivorans-like	Trapiche	molasses	2008-01-14
TR7.4.3	L. diolivorans-like	Trapiche	molasses	2008-01-14
TR7.4.4	L. diolivorans-like	Trapiche	molasses	2008-01-14
TR7.4.5	L. diolivorans-like	Trapiche	molasses	2008-01-14
TR7.4.6	L. diolivorans-like	Trapiche	molasses	2008-01-14
TR7.4.7	L. diolivorans-like	Trapiche	molasses	2008-01-14
TR7.4.8	L. diolivorans-like	Trapiche	molasses	2008-01-14
TR7.4.9	L. diolivorans-like	Trapiche	molasses	2008-01-14
TR7.5.1	L. diolivorans-like	Trapiche	molasses	2008-02-12
TR7.5.9	L. diolivorans-like	Trapiche	molasses	2008-02-12
G.7.1.1	L. ferintoshensis	Giasa	sugar cane juice	2007-08-08
G.7.1.2	L. ferintoshensis	Giasa	sugar cane juice	2007-08-08
JP7.2.1	L. ferintoshensis	Japungu	sugar cane juice + molasses	2007-08-01
JP7.2.2	L. ferintoshensis	Japungu	sugar cane juice + molasses	2007-08-01
JP7.2.3	L. ferintoshensis	Japungu	sugar cane juice + molasses	2007-08-01
JP7.2.4	L. ferintoshensis	Japungu	sugar cane juice + molasses	2007-08-01
JP7.2.5	L. ferintoshensis	Japungu	sugar cane juice + molasses	2007-08-01
JP7.2.7	L. ferintoshensis	Japungu	sugar cane juice + molasses	2007-08-01
JP7.2.8	L. ferintoshensis	Japungu	sugar cane juice + molasses	2007-08-01
M.7.7.10	L. ferintoshensis	Miriri	sugar cane juice	2008-02-13
M.7.7.11	L. ferintoshensis	Miriri	sugar cane juice	2008-02-13
M.7.7.12	L. ferintoshensis	Miriri	sugar cane juice	2008-02-13
M.7.7.13	L. ferintoshensis	Miriri	sugar cane juice	2008-02-13
M.7.7.15	L. ferintoshensis	Miriri	sugar cane juice	2008-02-13
M.7.7.16	L. ferintoshensis	Miriri	sugar cane juice	2008-02-13
M.7.7.9	L. ferintoshensis	Miriri	sugar cane juice	2008-02-13
G.7.1.6	L. fermentum	Giasa	sugar cane juice	2007-08-08
G.7.1.7	L. fermentum	Giasa	sugar cane juice	2007-08-08
G.7.1.8	L. fermentum	Giasa	sugar cane juice	2007-08-08
G7.4.10	L. fermentum	Giasa	sugar cane juice	2007-10-31
G7.4.11	L. fermentum	Giasa	sugar cane juice	2007-10-31
G7.6.12	L. fermentum	Giasa	sugar cane juice	2008-01-09
G7.6.13	L. fermentum	Giasa	sugar cane juice	2008-01-09
G7.6.14	L. fermentum	Giasa	sugar cane juice	2008-01-09
G7.6.15	L. fermentum	Giasa	sugar cane juice	2008-01-09
G7.6.16	L. fermentum	Giasa	sugar cane juice	2008-01-09
G7.6.17	L. fermentum	Giasa	sugar cane juice	2008-01-09
G7.6.18	L. fermentum	Giasa	sugar cane juice	2008-01-09
JP7.1.17	L. fermentum	Japungu	sugar cane juice + molasses	2007-07-03
JP7.10.10	L. fermentum	Japungu	molasses	2008-03-28
JP7.10.11	L. fermentum	Japungu	molasses	2008-03-28
JP7.10.12	L. fermentum	Japungu	molasses	2008-03-28
JP7.10.13	L. fermentum	Japungu	molasses	2008-03-28
JP7.10.14	L. fermentum	Japungu	molasses	2008-03-28
JP7.10.15	L. fermentum	Japungu	molasses	2008-03-28
JP7.10.16	L. fermentum	Japungu	molasses	2008-03-28
JP7.10.17	L. fermentum	Japungu	molasses	2008-03-28
JP7.10.19	L. fermentum	Japungu	molasses	2008-03-28
JP7.10.20	L. fermentum	Japungu	molasses	2008-03-28
JP7.10.4	L. fermentum	Japungu	molasses	2008-03-28
JP7.10.7	L. fermentum	Japungu	molasses	2008-03-28
JP7.10.8	L. fermentum	Japungu	molasses	2008-03-28
JP7.10.9	L. fermentum	Japungu	molasses	2008-03-28
JP7.2.10	L. fermentum	Japungu	sugar cane juice + molasses	2007-08-01
JP7.2.11	L. fermentum	Japungu	sugar cane juice + molasses	2007-08-01
JP7.2.9	L. fermentum	Japungu	sugar cane juice + molasses	2007-08-01
JP7.3.12	L. fermentum	Japungu	sugar cane juice + molasses	2007-09-05
JP7.3.20	L. fermentum	Japungu	sugar cane juice + molasses	2007-09-05
JP7.4.19	L. fermentum	Japungu	sugar cane juice + molasses	2007-10-03
JP7.5.1	L. fermentum	Japungu	sugar cane juice + molasses	2007-11-07
JP7.5.9	L. fermentum	Japungu	sugar cane juice + molasses	2007-11-07
JP7.6.10	L. fermentum	Japungu	sugar cane juice + molasses	2007-12-12
JP7.6.11	L. fermentum	Japungu	sugar cane juice + molasses	2007-12-12
JP7.6.12	L. fermentum	Japungu	sugar cane juice + molasses	2007-12-12
JP7.6.18	L. fermentum	Japungu	sugar cane juice + molasses	2007-12-12
JP7.6.20	L. fermentum	Japungu	sugar cane juice + molasses	2007-12-12
JP7.6.7	L. fermentum	Japungu	sugar cane juice + molasses	2007-12-12
JP7.6.8	L. fermentum	Japungu	sugar cane juice + molasses	2007-12-12
JP7.6.9	L. fermentum	Japungu	sugar cane juice + molasses	2007-12-12
JP7.7.1	L. fermentum	Japungu	sugar cane juice + molasses	2008-01-16
JP7.7.2	L. fermentum	Japungu	sugar cane juice + molasses	2008-01-16
JP7.7.3	L. fermentum	Japungu	sugar cane juice + molasses	2008-01-16
JP7.7.4	L. fermentum	Japungu	sugar cane juice + molasses	2008-01-16
JP7.9.13	L. fermentum	Japungu	molasses	2008-03-12
JP7.9.14	L. fermentum	Japungu	molasses	2008-03-12
JP7.9.15	L. fermentum	Japungu	molasses	2008-03-12
JP7.9.20	L. fermentum	Japungu	molasses	2008-03-12
JP7.9.7	L. fermentum	Japungu	molasses	2008-03-12
JP7.9.8	L. fermentum	Japungu	molasses	2008-03-12
M.7.7.17	L. fermentum	Miriri	sugar cane juice	2008-02-13
M.7.7.3	L. fermentum	Miriri	sugar cane juice	2008-02-13
M.7.7.4	L. fermentum	Miriri	sugar cane juice	2008-02-13
M7.2.20	L. fermentum	Miriri	sugar cane juice	2007-09-05
M7.3.10	L. fermentum	Miriri	sugar cane juice	2007-10-03
M7.3.11	L. fermentum	Miriri	sugar cane juice	2007-10-03
M7.3.12	L. fermentum	Miriri	sugar cane juice	2007-10-03
M7.3.14	L. fermentum	Miriri	sugar cane juice	2007-10-03
M7.3.15	L. fermentum	Miriri	sugar cane juice	2007-10-03
M7.3.16	L. fermentum	Miriri	sugar cane juice	2007-10-03
M7.3.17	L. fermentum	Miriri	sugar cane juice	2007-10-03
M7.3.19	L. fermentum	Miriri	sugar cane juice	2007-10-03
M7.3.20	L. fermentum	Miriri	sugar cane juice	2007-10-03
M7.3.7	L. fermentum	Miriri	sugar cane juice	2007-10-03
M7.3.8	L. fermentum	Miriri	sugar cane juice	2007-10-03
M7.3.9	L. fermentum	Miriri	sugar cane juice	2007-10-03
M7.4.1	L. fermentum	Miriri	sugar cane juice	2007-11-07
M7.4.14	L. fermentum	Miriri	sugar cane juice	2007-11-07
M7.4.2	L. fermentum	Miriri	sugar cane juice	2007-11-07
M7.4.3	L. fermentum	Miriri	sugar cane juice	2007-11-07
M7.4.6	L. fermentum	Miriri	sugar cane juice	2007-11-07
M7.4.8	L. fermentum	Miriri	sugar cane juice	2007-11-07
M7.4.9	L. fermentum	Miriri	sugar cane juice	2007-11-07
M7.6.1	L. fermentum	Miriri	sugar cane juice	2008-01-16
M7.6.16	L. fermentum	Miriri	sugar cane juice	2008-01-16
M7.6.17	L. fermentum	Miriri	sugar cane juice	2008-01-16
M7.6.18	L. fermentum	Miriri	sugar cane juice	2008-01-16
M7.6.19	L. fermentum	Miriri	sugar cane juice	2008-01-16
M7.6.2	L. fermentum	Miriri	sugar cane juice	2008-01-16
M7.6.20	L. fermentum	Miriri	sugar cane juice	2008-01-16
M7.6.3	L. fermentum	Miriri	sugar cane juice	2008-01-16
M7.6.4	L. fermentum	Miriri	sugar cane juice	2008-01-16
M7.6.5	L. fermentum	Miriri	sugar cane juice	2008-01-16
M7.6.6	L. fermentum	Miriri	sugar cane juice	2008-01-16
M7.6.7	L. fermentum	Miriri	sugar cane juice	2008-01-16
M7.6.8	L. fermentum	Miriri	sugar cane juice	2008-01-16
M7.7.20	L. fermentum	Miriri	sugar cane juice	2008-02-13
M7.2.15	L. hilgardii	Miriri	sugar cane juice	2007-09-05
M7.2.16	L. hilgardii	Miriri	sugar cane juice	2007-09-05
M7.2.17	L. hilgardii	Miriri	sugar cane juice	2007-09-05
TR7.1.1	L. hilgardii	Trapiche	molasses	2007-10-05
TR7.2.2	L. hilgardii	Trapiche	molasses	2007-11-07
TR7.2.5	L. hilgardii	Trapiche	molasses	2007-11-07
TR7.2.6	L. hilgardii	Trapiche	molasses	2007-11-07
TR7.2.7	L. hilgardii	Trapiche	molasses	2007-11-07
TR7.2.8	L. hilgardii	Trapiche	molasses	2007-11-07
TR7.2.9	L. hilgardii	Trapiche	molasses	2007-11-07
TR7.3.12	L. hilgardii	Trapiche	molasses	2007-12-10
TR7.3.13	L. hilgardii	Trapiche	molasses	2007-12-10
TR7.3.14	L. hilgardii	Trapiche	molasses	2007-12-10
TR7.3.15	L. hilgardii	Trapiche	molasses	2007-12-10
TR7.3.16	L. hilgardii	Trapiche	molasses	2007-12-10
TR7.3.20	L. hilgardii	Trapiche	molasses	2007-12-10
TR7.3.9	L. hilgardii	Trapiche	molasses	2007-12-10
TR7.4.17	L. hilgardii	Trapiche	molasses	2008-01-14
TR7.4.18	L. hilgardii	Trapiche	molasses	2008-01-14
TR7.4.19	L. hilgardii	Trapiche	molasses	2008-01-14
TR7.4.20	L. hilgardii	Trapiche	molasses	2008-01-14
M7.1.10	L. manihotivorans	Miriri	molasses	2007-08-08
M7.1.11	L. manihotivorans	Miriri	molasses	2007-08-08
M7.1.15	L. manihotivorans	Miriri	molasses	2007-08-08
M7.1.16	L. manihotivorans	Miriri	molasses	2007-08-08
M7.1.17	L. manihotivorans	Miriri	molasses	2007-08-08
M7.1.18	L. manihotivorans	Miriri	molasses	2007-08-08
M7.1.19	L. manihotivorans	Miriri	molasses	2007-08-08
M7.1.20	L. manihotivorans	Miriri	molasses	2007-08-08
M7.1.4	L. manihotivorans	Miriri	molasses	2007-08-08
M7.1.6	L. manihotivorans	Miriri	molasses	2007-08-08
M7.1.7	L. manihotivorans	Miriri	molasses	2007-08-08
M7.1.8	L. manihotivorans	Miriri	molasses	2007-08-08
M7.1.9	L. manihotivorans	Miriri	molasses	2007-08-08
M7.3.13	L. manihotivorans	Miriri	sugar cane juice	2007-10-03
TR7.2.3	L. mucosae	Trapiche	molasses	2007-11-07
G.7.1.11	L. nagelii	Giasa	sugar cane juice	2007-08-08
G.7.1.13	L. nagelii	Giasa	sugar cane juice	2007-08-08
G.7.1.16	L. nagelii	Giasa	sugar cane juice	2007-08-08
G.7.1.17	L. nagelii	Giasa	sugar cane juice	2007-08-08
G.7.1.18	L. nagelii	Giasa	sugar cane juice	2007-08-08
G7.2.3	L. nagelii	Giasa	sugar cane juice	2007-09-05
JP7.10.18	L. nagelii	Japungu	molasses	2008-03-28
JP7.3.13	L. nagelii	Japungu	sugar cane juice + molasses	2007-09-05
JP7.4.11	L. nagelii	Japungu	sugar cane juice + molasses	2007-10-03
JP7.4.13	L. nagelii	Japungu	sugar cane juice + molasses	2007-10-03
JP7.4.14	L. nagelii	Japungu	sugar cane juice + molasses	2007-10-03
JP7.4.15	L. nagelii	Japungu	sugar cane juice + molasses	2007-10-03
JP7.4.16	L. nagelii	Japungu	sugar cane juice + molasses	2007-10-03
JP7.4.17	L. nagelii	Japungu	sugar cane juice + molasses	2007-10-03
JP7.4.18	L. nagelii	Japungu	sugar cane juice + molasses	2007-10-03
JP7.5.12	L. nagelii	Japungu	sugar cane juice + molasses	2007-11-07
JP7.5.13	L. nagelii	Japungu	sugar cane juice + molasses	2007-11-07
JP7.8.20	L. nagelii	Japungu	sugar cane juice + molasses	2008-02-13
JP7.9.18	L. nagelii	Japungu	molasses	2008-03-12
TR7.3.11	L. nagelii	Trapiche	molasses	2007-12-10
TR7.3.6	L. nagelii	Trapiche	molasses	2007-12-10
TR7.3.7	L. nagelii	Trapiche	molasses	2007-12-10
JP7.1.12	L. plantarum	Japungu	sugar cane juice + molasses	2007-07-03
JP7.1.13	L. plantarum	Japungu	sugar cane juice + molasses	2007-07-03
JP7.1.14	L. plantarum	Japungu	sugar cane juice + molasses	2007-07-03
JP7.1.2	L. plantarum	Japungu	sugar cane juice + molasses	2007-07-03
JP7.1.3	L. plantarum	Japungu	sugar cane juice + molasses	2007-07-03
JP7.1.4	L. plantarum	Japungu	sugar cane juice + molasses	2007-07-03
JP7.1.5	L. plantarum	Japungu	sugar cane juice + molasses	2007-07-03
JP7.1.6	L. plantarum	Japungu	sugar cane juice + molasses	2007-07-03
JP7.1.7	L. plantarum	Japungu	sugar cane juice + molasses	2007-07-03
JP7.1.8	L. plantarum	Japungu	sugar cane juice + molasses	2007-07-03
JP7.1.9	L. plantarum	Japungu	sugar cane juice + molasses	2007-07-03
M7.1.1	L. plantarum	Miriri	molasses	2007-08-08
M7.1.2	L. plantarum	Miriri	molasses	2007-08-08
M7.1.3	L. plantarum	Miriri	molasses	2007-08-08
G7.2.1	L. vini	Giasa	sugar cane juice	2007-09-05
G7.2.10	L. vini	Giasa	sugar cane juice	2007-09-05
G7.2.12	L. vini	Giasa	sugar cane juice	2007-09-05
G7.2.13	L. vini	Giasa	sugar cane juice	2007-09-05
G7.2.14	L. vini	Giasa	sugar cane juice	2007-09-05
G7.2.15	L. vini	Giasa	sugar cane juice	2007-09-05
G7.2.16	L. vini	Giasa	sugar cane juice	2007-09-05
G7.2.17	L. vini	Giasa	sugar cane juice	2007-09-05
G7.2.18	L. vini	Giasa	sugar cane juice	2007-09-05
G7.2.19	L. vini	Giasa	sugar cane juice	2007-09-05
G7.2.2	L. vini	Giasa	sugar cane juice	2007-09-05
G7.2.20	L. vini	Giasa	sugar cane juice	2007-09-05
G7.2.4	L. vini	Giasa	sugar cane juice	2007-09-05
G7.2.5	L. vini	Giasa	sugar cane juice	2007-09-05
G7.2.6	L. vini	Giasa	sugar cane juice	2007-09-05
G7.2.7	L. vini	Giasa	sugar cane juice	2007-09-05
G7.2.8	L. vini	Giasa	sugar cane juice	2007-09-05
G7.2.9	L. vini	Giasa	sugar cane juice	2007-09-05
G7.3.1	L. vini	Giasa	sugar cane juice	2007-10-03
G7.3.10	L. vini	Giasa	sugar cane juice	2007-10-03
G7.3.11	L. vini	Giasa	sugar cane juice	2007-10-03
G7.3.12	L. vini	Giasa	sugar cane juice	2007-10-03
G7.3.13	L. vini	Giasa	sugar cane juice	2007-10-03
G7.3.14	L. vini	Giasa	sugar cane juice	2007-10-03
G7.3.15	L. vini	Giasa	sugar cane juice	2007-10-03
G7.3.16	L. vini	Giasa	sugar cane juice	2007-10-03
G7.3.17	L. vini	Giasa	sugar cane juice	2007-10-03
G7.3.18	L. vini	Giasa	sugar cane juice	2007-10-03
G7.3.19	L. vini	Giasa	sugar cane juice	2007-10-03
G7.3.2	L. vini	Giasa	sugar cane juice	2007-10-03
G7.3.3	L. vini	Giasa	sugar cane juice	2007-10-03
G7.3.4	L. vini	Giasa	sugar cane juice	2007-10-03
G7.3.5	L. vini	Giasa	sugar cane juice	2007-10-03
G7.3.6	L. vini	Giasa	sugar cane juice	2007-10-03
G7.3.7	L. vini	Giasa	sugar cane juice	2007-10-03
G7.3.8	L. vini	Giasa	sugar cane juice	2007-10-03
G7.3.9	L. vini	Giasa	sugar cane juice	2007-10-03
G7.4.1	L. vini	Giasa	sugar cane juice	2007-10-31
G7.4.2	L. vini	Giasa	sugar cane juice	2007-10-31
G7.4.3	L. vini	Giasa	sugar cane juice	2007-10-31
G7.4.4	L. vini	Giasa	sugar cane juice	2007-10-31
G7.4.5	L. vini	Giasa	sugar cane juice	2007-10-31
G7.4.6	L. vini	Giasa	sugar cane juice	2007-10-31
G7.4.7	L. vini	Giasa	sugar cane juice	2007-10-31
G7.4.8	L. vini	Giasa	sugar cane juice	2007-10-31
G7.4.9	L. vini	Giasa	sugar cane juice	2007-10-31
G7.5.1	L. vini	Giasa	sugar cane juice	2007-11-28
G7.5.2	L. vini	Giasa	sugar cane juice	2007-11-28
G7.5.3	L. vini	Giasa	sugar cane juice	2007-11-28
G7.5.4	L. vini	Giasa	sugar cane juice	2007-11-28
G7.5.5	L. vini	Giasa	sugar cane juice	2007-11-28
G7.6.1	L. vini	Giasa	sugar cane juice	2008-01-09
G7.6.10	L. vini	Giasa	sugar cane juice	2008-01-09
G7.6.11	L. vini	Giasa	sugar cane juice	2008-01-09
G7.6.2	L. vini	Giasa	sugar cane juice	2008-01-09
G7.6.3	L. vini	Giasa	sugar cane juice	2008-01-09
G7.6.4	L. vini	Giasa	sugar cane juice	2008-01-09
G7.6.5	L. vini	Giasa	sugar cane juice	2008-01-09
G7.6.6	L. vini	Giasa	sugar cane juice	2008-01-09
G7.6.7	L. vini	Giasa	sugar cane juice	2008-01-09
G7.6.8	L. vini	Giasa	sugar cane juice	2008-01-09
G7.6.9	L. vini	Giasa	sugar cane juice	2008-01-09
JP7.1.15	L. vini	Japungu	sugar cane juice + molasses	2007-07-03
JP7.1.16	L. vini	Japungu	sugar cane juice + molasses	2007-07-03
JP7.1.18	L. vini	Japungu	sugar cane juice + molasses	2007-07-03
JP7.1.19	L. vini	Japungu	sugar cane juice + molasses	2007-07-03
JP7.10.1	L. vini	Japungu	molasses	2008-03-28
JP7.2.20	L. vini	Japungu	sugar cane juice + molasses	2007-08-01
JP7.2.6	L. vini	Japungu	sugar cane juice + molasses	2007-08-01
JP7.3.1	L. vini	Japungu	sugar cane juice + molasses	2007-09-05
JP7.3.10	L. vini	Japungu	sugar cane juice + molasses	2007-09-05
JP7.3.11	L. vini	Japungu	sugar cane juice + molasses	2007-09-05
JP7.3.14	L. vini	Japungu	sugar cane juice + molasses	2007-09-05
JP7.3.15	L. vini	Japungu	sugar cane juice + molasses	2007-09-05
JP7.3.16	L. vini	Japungu	sugar cane juice + molasses	2007-09-05
JP7.3.17	L. vini	Japungu	sugar cane juice + molasses	2007-09-05
JP7.3.18	L. vini	Japungu	sugar cane juice + molasses	2007-09-05
JP7.3.19	L. vini	Japungu	sugar cane juice + molasses	2007-09-05
JP7.3.2	L. vini	Japungu	sugar cane juice + molasses	2007-09-05
JP7.3.3	L. vini	Japungu	sugar cane juice + molasses	2007-09-05
JP7.3.4	L. vini	Japungu	sugar cane juice + molasses	2007-09-05
JP7.3.7	L. vini	Japungu	sugar cane juice + molasses	2007-09-05
JP7.3.8	L. vini	Japungu	sugar cane juice + molasses	2007-09-05
JP7.3.9	L. vini	Japungu	sugar cane juice + molasses	2007-09-05
JP7.4.10	L. vini	Japungu	sugar cane juice + molasses	2007-10-03
JP7.4.12	L. vini	Japungu	sugar cane juice + molasses	2007-10-03
JP7.4.2	L. vini	Japungu	sugar cane juice + molasses	2007-10-03
JP7.4.3	L. vini	Japungu	sugar cane juice + molasses	2007-10-03
JP7.4.4	L. vini	Japungu	sugar cane juice + molasses	2007-10-03
JP7.4.5	L. vini	Japungu	sugar cane juice + molasses	2007-10-03
JP7.4.7	L. vini	Japungu	sugar cane juice + molasses	2007-10-03
JP7.4.8	L. vini	Japungu	sugar cane juice + molasses	2007-10-03
JP7.4.9	L. vini	Japungu	sugar cane juice + molasses	2007-10-03
JP7.5.10	L. vini	Japungu	sugar cane juice + molasses	2007-11-07
JP7.5.11	L. vini	Japungu	sugar cane juice + molasses	2007-11-07
JP7.5.14	L. vini	Japungu	sugar cane juice + molasses	2007-11-07
JP7.5.15	L. vini	Japungu	sugar cane juice + molasses	2007-11-07
JP7.5.16	L. vini	Japungu	sugar cane juice + molasses	2007-11-07
JP7.5.17	L. vini	Japungu	sugar cane juice + molasses	2007-11-07
JP7.5.18	L. vini	Japungu	sugar cane juice + molasses	2007-11-07
JP7.5.20	L. vini	Japungu	sugar cane juice + molasses	2007-11-07
JP7.5.3	L. vini	Japungu	sugar cane juice + molasses	2007-11-07
JP7.5.4	L. vini	Japungu	sugar cane juice + molasses	2007-11-07
JP7.5.5	L. vini	Japungu	sugar cane juice + molasses	2007-11-07
JP7.5.6	L. vini	Japungu	sugar cane juice + molasses	2007-11-07
JP7.5.7	L. vini	Japungu	sugar cane juice + molasses	2007-11-07
JP7.5.8	L. vini	Japungu	sugar cane juice + molasses	2007-11-07
JP7.6.4	L. vini	Japungu	sugar cane juice + molasses	2007-12-12
JP7.6.5	L. vini	Japungu	sugar cane juice + molasses	2007-12-12
JP7.7.10	L. vini	Japungu	sugar cane juice + molasses	2008-01-16
JP7.7.11	L. vini	Japungu	sugar cane juice + molasses	2008-01-16
JP7.7.12	L. vini	Japungu	sugar cane juice + molasses	2008-01-16
JP7.7.13	L. vini	Japungu	sugar cane juice + molasses	2008-01-16
JP7.7.14	L. vini	Japungu	sugar cane juice + molasses	2008-01-16
JP7.7.15	L. vini	Japungu	sugar cane juice + molasses	2008-01-16
JP7.7.16	L. vini	Japungu	sugar cane juice + molasses	2008-01-16
JP7.7.17	L. vini	Japungu	sugar cane juice + molasses	2008-01-16
JP7.7.18	L. vini	Japungu	sugar cane juice + molasses	2008-01-16
JP7.7.19	L. vini	Japungu	sugar cane juice + molasses	2008-01-16
JP7.7.20	L. vini	Japungu	sugar cane juice + molasses	2008-01-16
JP7.7.5	L. vini	Japungu	sugar cane juice + molasses	2008-01-16
JP7.7.6	L. vini	Japungu	sugar cane juice + molasses	2008-01-16
JP7.7.7	L. vini	Japungu	sugar cane juice + molasses	2008-01-16
JP7.7.8	L. vini	Japungu	sugar cane juice + molasses	2008-01-16
JP7.7.9	L. vini	Japungu	sugar cane juice + molasses	2008-01-16
JP7.8.1	L. vini	Japungu	sugar cane juice + molasses	2008-02-13
JP7.8.10	L. vini	Japungu	sugar cane juice + molasses	2008-02-13
JP7.8.11	L. vini	Japungu	sugar cane juice + molasses	2008-02-13
JP7.8.12	L. vini	Japungu	sugar cane juice + molasses	2008-02-13
JP7.8.13	L. vini	Japungu	sugar cane juice + molasses	2008-02-13
JP7.8.14	L. vini	Japungu	sugar cane juice + molasses	2008-02-13
JP7.8.15	L. vini	Japungu	sugar cane juice + molasses	2008-02-13
JP7.8.16	L. vini	Japungu	sugar cane juice + molasses	2008-02-13
JP7.8.17	L. vini	Japungu	sugar cane juice + molasses	2008-02-13
JP7.8.18	L. vini	Japungu	sugar cane juice + molasses	2008-02-13
JP7.8.19	L. vini	Japungu	sugar cane juice + molasses	2008-02-13
JP7.8.2	L. vini	Japungu	sugar cane juice + molasses	2008-02-13
JP7.8.3	L. vini	Japungu	sugar cane juice + molasses	2008-02-13
JP7.8.4	L. vini	Japungu	sugar cane juice + molasses	2008-02-13
JP7.8.5	L. vini	Japungu	sugar cane juice + molasses	2008-02-13
JP7.8.6	L. vini	Japungu	sugar cane juice + molasses	2008-02-13
JP7.8.7	L. vini	Japungu	sugar cane juice + molasses	2008-02-13
JP7.8.8	L. vini	Japungu	sugar cane juice + molasses	2008-02-13
JP7.8.9	L. vini	Japungu	sugar cane juice + molasses	2008-02-13
JP7.9.1	L. vini	Japungu	molasses	2008-03-12
JP7.9.10	L. vini	Japungu	molasses	2008-03-12
JP7.9.11	L. vini	Japungu	molasses	2008-03-12
JP7.9.12	L. vini	Japungu	molasses	2008-03-12
JP7.9.16	L. vini	Japungu	molasses	2008-03-12
JP7.9.17	L. vini	Japungu	molasses	2008-03-12
JP7.9.19	L. vini	Japungu	molasses	2008-03-12
JP7.9.2	L. vini	Japungu	molasses	2008-03-12
JP7.9.4	L. vini	Japungu	molasses	2008-03-12
JP7.9.5	L. vini	Japungu	molasses	2008-03-12
JP7.9.6	L. vini	Japungu	molasses	2008-03-12
JP7.9.9	L. vini	Japungu	molasses	2008-03-12
M.7.7.1	L. vini	Miriri	sugar cane juice	2008-02-13
M.7.7.14	L. vini	Miriri	sugar cane juice	2008-02-13
M.7.7.2	L. vini	Miriri	sugar cane juice	2008-02-13
M.7.7.5	L. vini	Miriri	sugar cane juice	2008-02-13
M.7.7.6	L. vini	Miriri	sugar cane juice	2008-02-13
M.7.7.7	L. vini	Miriri	sugar cane juice	2008-02-13
M.7.7.8	L. vini	Miriri	sugar cane juice	2008-02-13
M7.2.10	L. vini	Miriri	sugar cane juice	2007-09-05
M7.2.11	L. vini	Miriri	sugar cane juice	2007-09-05
M7.2.12	L. vini	Miriri	sugar cane juice	2007-09-05
M7.2.13	L. vini	Miriri	sugar cane juice	2007-09-05
M7.2.14	L. vini	Miriri	sugar cane juice	2007-09-05
M7.3.1	L. vini	Miriri	sugar cane juice	2007-10-03
M7.3.18	L. vini	Miriri	sugar cane juice	2007-10-03
M7.3.2	L. vini	Miriri	sugar cane juice	2007-10-03
M7.3.3	L. vini	Miriri	sugar cane juice	2007-10-03
M7.3.4	L. vini	Miriri	sugar cane juice	2007-10-03
M7.3.5	L. vini	Miriri	sugar cane juice	2007-10-03
M7.3.6	L. vini	Miriri	sugar cane juice	2007-10-03
M7.4.10	L. vini	Miriri	sugar cane juice	2007-11-07
M7.4.12	L. vini	Miriri	sugar cane juice	2007-11-07
M7.4.13	L. vini	Miriri	sugar cane juice	2007-11-07
M7.4.15	L. vini	Miriri	sugar cane juice	2007-11-07
M7.4.16	L. vini	Miriri	sugar cane juice	2007-11-07
M7.4.18	L. vini	Miriri	sugar cane juice	2007-11-07
M7.4.19	L. vini	Miriri	sugar cane juice	2007-11-07
M7.4.20	L. vini	Miriri	sugar cane juice	2007-11-07
M7.4.5	L. vini	Miriri	sugar cane juice	2007-11-07
M7.6.10	L. vini	Miriri	sugar cane juice	2008-01-16
M7.6.11	L. vini	Miriri	sugar cane juice	2008-01-16
M7.6.14	L. vini	Miriri	sugar cane juice	2008-01-16
M7.7.19	L. vini	Miriri	sugar cane juice	2008-02-13
TR7.5.10	L. vini	Trapiche	molasses	2008-02-12
TR7.5.11	L. vini	Trapiche	molasses	2008-02-12
TR7.5.12	L. vini	Trapiche	molasses	2008-02-12
TR7.5.13	L. vini	Trapiche	molasses	2008-02-12
TR7.5.14	L. vini	Trapiche	molasses	2008-02-12
TR7.5.15	L. vini	Trapiche	molasses	2008-02-12
TR7.5.16	L. vini	Trapiche	molasses	2008-02-12
TR7.5.18	L. vini	Trapiche	molasses	2008-02-12
TR7.5.2	L. vini	Trapiche	molasses	2008-02-12
TR7.5.3	L. vini	Trapiche	molasses	2008-02-12
TR7.5.4	L. vini	Trapiche	molasses	2008-02-12
TR7.5.5	L. vini	Trapiche	molasses	2008-02-12
TR7.5.6	L. vini	Trapiche	molasses	2008-02-12
TR7.5.7	L. vini	Trapiche	molasses	2008-02-12
TR7.5.8	L. vini	Trapiche	molasses	2008-02-12
G.7.1.10	Lactobacillus sp.	Giasa	sugar cane juice	2007-08-08
G.7.1.9	Lactobacillus sp.	Giasa	sugar cane juice	2007-08-08
G7.2.11	Lactobacillus sp.	Giasa	sugar cane juice	2007-09-05
G7.3.20	Lactobacillus sp.	Giasa	sugar cane juice	2007-10-03
G7.6.19	Lactobacillus sp.	Giasa	sugar cane juice	2008-01-09
G7.6.20	Lactobacillus sp.	Giasa	sugar cane juice	2008-01-09
G7.7.1	Lactobacillus sp.	Giasa	sugar cane juice	2008-02-06
G7.7.2	Lactobacillus sp.	Giasa	sugar cane juice	2008-02-06
JP7.1.11	Lactobacillus sp.	Japungu	sugar cane juice + molasses	2007-07-03
JP7.4.20	Lactobacillus sp.	Japungu	sugar cane juice + molasses	2007-10-03
M7.1.12	Lactobacillus sp.	Miriri	molasses	2007-08-08
M7.1.13	Lactobacillus sp.	Miriri	molasses	2007-08-08
M7.1.14	Lactobacillus sp.	Miriri	molasses	2007-08-08
M7.1.5	Lactobacillus sp.	Miriri	molasses	2007-08-08
TR7.1.16	Lactobacillus sp.	Trapiche	molasses	2007-10-05
TR7.1.17	Lactobacillus sp.	Trapiche	molasses	2007-10-05
TR7.1.18	Lactobacillus sp.	Trapiche	molasses	2007-10-05
TR7.1.19	Lactobacillus sp.	Trapiche	molasses	2007-10-05
TR7.1.2	Lactobacillus sp.	Trapiche	molasses	2007-10-05
TR7.1.20	Lactobacillus sp.	Trapiche	molasses	2007-10-05
TR7.3.1	Lactobacillus sp.	Trapiche	molasses	2007-12-10
TR7.3.5	Lactobacillus sp.	Trapiche	molasses	2007-12-10
TR7.3.8	Lactobacillus sp.	Trapiche	molasses	2007-12-10
TR7.4.16	Lactobacillus sp.	Trapiche	molasses	2008-01-14
TR7.5.17	Lactobacillus sp.	Trapiche	molasses	2008-02-12
TR7.5.19	Lactobacillus sp.	Trapiche	molasses	2008-02-12
TR7.5.20	Lactobacillus sp.	Trapiche	molasses	2008-02-12
G.7.1.12	Unidentified LAB	Giasa	sugar cane juice	2007-08-08
G.7.1.3	Unidentified LAB	Giasa	sugar cane juice	2007-08-08
G.7.1.4	Unidentified LAB	Giasa	sugar cane juice	2007-08-08
JP7.1.20	Unidentified LAB	Japungu	sugar cane juice + molasses	2007-07-03
JP7.10.2	Unidentified LAB	Japungu	molasses	2008-03-28
JP7.10.3	Unidentified LAB	Japungu	molasses	2008-03-28
JP7.10.5	Unidentified LAB	Japungu	molasses	2008-03-28
JP7.10.6	Unidentified LAB	Japungu	molasses	2008-03-28
JP7.2.13	Unidentified LAB	Japungu	sugar cane juice + molasses	2007-08-01
JP7.2.15	Unidentified LAB	Japungu	sugar cane juice + molasses	2007-08-01
JP7.3.5	Unidentified LAB	Japungu	sugar cane juice + molasses	2007-09-05
M7.4.11	Unidentified LAB	Miriri	sugar cane juice	2007-11-07
JP7.9.3	Unidentified LAB	Japungu	molasses	2008-03-12
JP7.3.6	Oenococcus sp.	Japungu	sugar cane juice + molasses	2007-09-05
M7.2.18	Oenococcus sp.	Miriri	sugar cane juice	2007-09-05
TR7.1.10	W. paramesenteroides	Trapiche	molasses	2007-10-05
TR7.1.11	W. paramesenteroides	Trapiche	molasses	2007-10-05
TR7.1.12	W. paramesenteroides	Trapiche	molasses	2007-10-05
TR7.1.13	W. paramesenteroides	Trapiche	molasses	2007-10-05
TR7.1.14	W. paramesenteroides	Trapiche	molasses	2007-10-05
TR7.1.15	W. paramesenteroides	Trapiche	molasses	2007-10-05
TR7.1.3	W. paramesenteroides	Trapiche	molasses	2007-10-05
TR7.1.4	W. paramesenteroides	Trapiche	molasses	2007-10-05
TR7.1.5	W. paramesenteroides	Trapiche	molasses	2007-10-05
TR7.1.6	W. paramesenteroides	Trapiche	molasses	2007-10-05
TR7.1.7	W. paramesenteroides	Trapiche	molasses	2007-10-05
TR7.1.8	W. paramesenteroides	Trapiche	molasses	2007-10-05
TR7.1.9	W. paramesenteroides	Trapiche	molasses	2007-10-05
