# Supplementary material for: Diversity of lactic acid bacteria of the bioethanol process
Source: BMC Microbiol. 2010 Nov 23;10:298. doi: 10.1186/1471-2180-10-298 (PMC2999616; doi:10.1186/1471-2180-10-298)
Supplement: Additional file 3 — Gene sequences. 16S rRNA and pheS gene sequences of several representative LAB [file 1471-2180-10-298-S3.TXT]

>TR7.1.4 16S rRNA
gctcaggatgaacgctggcggcgtgcctaatacatgcaagtcgaacgctttgtctttaattgatctgacgagcttgctctgatttgattttatctgacaaagagtggcgaacgggtgagtaacacgtgggtaacctacctcttagcaggggataacatttggaaacaagtgctaataccgtataataccaacaaccgcatggttgttggttgaaagatggttctgctatcactaagagatggacccgcggtgcattagctagttggtaaggtaacggcttaccaaggcaatgatgcatagccgagttgagagactgatcggccacaatgggactgagacacggcccatactcctacgggaggcagcagtagggaatcttccacaatgggcgcaagcctgatggagcaacgccgcgtgtgtgatgaagggtttcggctcgtaaaacactgttataagagaagaacggcactgagagtaactgttcagtgtgtgacggtatcttaccagaaaggaacggctaaatacgtgccagcagccgcggtaatacgtatgttccaagcgttatccggatttattgggcgtaaagcgagcgcagacggttatttaagtctgaagtgaaagccctcagctcaactgaggaatggctttggaaactggatgacttgagtgcagtagaggaaagtggaactccatgtgtagcggtgaaatgcgtagatatatggaagaacaccagtggcgaaggcggctttctggactgtaactgacgttgaggctcgaaagtgtgggtagcaaacaggattagataccctggtagtccacaccgtaaacgatgagtgctagatgttcgagggtttccgcccttgagtgtcgcagctaacgcattaagcactccgcctggggagtacgaccgcaaggttgaaactcaaaggaattgacggggacccgcacaagcggtggagcatgtggtttaattcgaagcaacgcgaagaaccttaccaggtcttgacatcccttgctaatcctagaaataggacgttcccttcggggacaaggtgacaggtggtgcatggttgtcgtcagctcgtgtcgtgagatgttgggttaagtcccgcaacgagcgcaacccttattattagttgccagcattcagttgggcactctagtgagactgccggtgacaaaccggaggaaggtggggatgacgtcaaatcatcatgccccttatgacctggggctacacacgtgctacaatggcatatacaacgagtcgccaacccgcgagggtgcgctaatctcttaaagtatgtctcagttcggattgtaggctgcaactcgcctacatgaagtcggaatcgctagtaatcgcggatcagcacgccgcggtgaatacgttcccgggtcttgtacacaccgcccgtcacaccatgagagtttgtaacacccaaagccggtggggtaaccttttaggagccagccgtctaaggtgggacagatgattagggtgaagtcgtaacaa

>TR7.1.6 16S rRNA
ggctcaggatgaacgctggcggcgtgcctaatacatgcaagtcgaacgctttgtctttaattgatctgacgagcttgctctgatttgattttatctgacaaagagtggcgaacgggtgagtaacacgtgggtaacctacctcttagcaggggataacatttggaaacaagtgctaataccgtataataccaacaaccgcatggttgttggttgaaagatggttctgctatcactaagagatggacccgcggtgcattagctagttggtaaggtaacggcttaccaaggcaatgatgcatagccgagttgagagactgatcggccacaatgggactgagacacggcccatactcctacgggaggcagcagtagggaatcttccacaatgggcgcaagcctgatggagcaacgccgcgtgtgtgatgaagggtttcggctcgtaaaacactgttataagagaagaacggcactgagagtaactgttcagtgtgtgacggtatcttaccagaaaggaacggctaaatacgtgccagcagccgcggtaatacgtatgttccaagcgttatccggatttattgggcgtaaagcgagcgcagacggttatttaagtctgaagtgaaagccctcagctcaactgaggaatggctttggaaactggatgacttgagtgcagtagaggaaagtggaactccatgtgtagcggtgaaatgcgtagatatatggaagaacaccagtggcgaaggcggctttctggactgtaactgacgttgaggctcgaaagtgtgggtagcaaacaggattagataccctggtagtccacaccgtaaacgatgagtgctagatgttcgagggtttccgcccttgagtgtcgcagctaacgcattaagcactccgcctggggagtacgaccgcaaggttgaaactcaaaggaattgacggggacccgcacaagcggtggagcatgtggtttaattcgaagcaacgcgaagaaccttaccaggtcttgacatcccttgctaatcctagaaataggacgttcccttcggggacaaggtgacaggtggtgcatggttgtcgtcagctcgtgtcgtgagatgttgggttaagtcccgcaacgagcgcaacccttattattagttgccagcattcagttgggcactctagtgagactgccggtgacaaaccggaggaaggtggggatgacgtcaaatcatcatgccccttatgacctgggctacacacgtgctacaatggcatatacaacgagtcgccaacccgcgagggtgcgctaatctcttaaagtatgtctcagttcggattgtaggctgcaactcgcctacatgaagtcggaatcgctagtaatcgcggatcagcacgccgcggtgaatacgttcccgggtcttgtacacaccgcccgtcacaccatgagagtttgtaacacccaaagccggtggggtaaccttttaggagccagccgtctaaggtgggacagatgattagggtgaagtcgtaacagg

>TR7.1.15 16S rRNA
aagtgtgggtagcaaacaggattagataccctggtagtccacaccgtcagagtttggttctggctcaggatgaacgctggcggcgtgcctaatacatgcaagtcgaacgctttgtctttaattgatctgacgagcttgctctgatttgattttatctgacaaagagtggcgaacgggtgagtaacacgtgggtaacctacctcttagcaggggataacatttggaaacaagtgctaataccgtataataccaacaaccgcatggttgttggttgaaagatggttctgctatcactaagagatggacccgcggtgcattagctagttggtaaggtaacggcttaccaaggcaatgatgcatagccgagttgagagactgatcggccacaatgggactgagacacggcccatactcctacgggaggcagcagtagggaatcttccacaatgggcgcaagcctgatggagcaacgccgcgtgtgtgatgaagggtttcggctcgtaaaacactgttataagagaagaacggcactgagagtaactgttcagtgtgtgacggtatcttaccagaaaggaacggctaaatacgtgccagcagccgcggtaatacgtatgttccaagcgttatccggatttattgggcgtaaagcgagcgcagacggttatttaagtctgaagtgaaagccctcagctcaactgaggaatggctttggaaactggatgacttgagtgcagtagaggaaagtggaactccatgtgtagcggtgaaatgcgtagatatatggaagaacaccagtggcgaaggcggctttctggactgtaactgacgttgaggctcgaaagtgtgggtagcaaacaggattagataccctggtagtccacaccgtaaacgatgagtgctagatgttcgagggtttccgcccttgagtgtcgcagctaacgcattaagcactccgcctggggagtacgaccgcaaggttgaaactcaaaggaattgacggggacccgcacaagcggtggagcatgtggtttaattcgaagcaacgcgaagaaccttaccaggtcttgacatcccttgctaatcctagaaataggacgttcccttcggggacaaggtgacaggtggtgcatggttgtcgtcagctcgtgtcgtgagatgttgggttaagtcccgcaacgagcgcaacccttattattagttgccagcattcagttgggcactctagtgagactgccggtgacaaaccggaggaaggtggggatgacgtcaaatcatcatgccccttatgacctgggctacacacgtgctacaatggcatatacaacgagtcgccaacccgcgagggtgcgctaatctcttaaagtatgtctcagttcggattgtaggctgcaactcgcctacatgaagtcggaatcgctagtaatcgcggatcagcacgccgcggtgaatacgttcccgggtcttgtacacaccgcccgtcacaccatgagagtttgtaacacccaaagccggtggggtaaccttttaggagccagccgtctaaggtgggacagatgattagggtgaagtcgtaacaa

>M7.2.18 16S rRNA
ctcaggatgaacgctggcggcgtgcctaatacatgcaagtcgtacgctagtcgccgacatgatctcttcggagtgattgaaggcatatggctagagtggcgaactggtgagtaacacgtaagaaacctgcccttcagtgggggataacatttggaaacagatgctaataccgcgtaacaacgcattacacatgttttgcgtttaaaagatccttttggatcgctgatggatggtcttgcggcgtattagttagttggtggggtaaaggcccaccaagacgatgatgcgtagccgagttgagagactggccggccacattgggactgagacactgcccaaactcctacgggaggctgcagtagggaattttccgcaatgcacgaaagtgtgacggagcgacgccgcgtgtgtgatgaaggctttcgggtcgtaaagcactgttgcgagggaagaatgaccagattcagagaaagtttctggcttgacggtacctcgcccagaaagggatggctaaatacgtgccagcagccgcggtaatacgtatgtcccgagcgttatccggatttattgggcgtaaagcgagcgcagacggtttattaagtctgatgtgaaagcccggggctcaaccccggaagggcattggaaactggtttacttgagtgcgatagaggcaagtggaactccatgtgtagcggtgaaatgcgtagatatatggaagaacaccagtggcgaaggcggcttgctagatcgtaactgacgttgaggctcgaaagtatgggtagcaaacgggattagataccccggtagtccataccgtaaacgatgggtgctagttgttaagaggtttccgcctcatagtgacgtagctaacgcattaagcaccccgcctgaggagtacggccgcaaggctaaaacttaaaggaattgacggggacccgcacaagcggtggagcatgtggtttaattcgaagatacgcgaaaaaccttaccaggtcttgacatcctgctgaccggtcttgtaatgagatcttttcttttgaacagcagtgacaggtggtgcatggtcgtcgtcagctcgtgtcgtgagatgttgggttaagtcccgcaacgagcgcaacccttgttattagttgccagcatttagttgggcactctaatgagactgccggtgataaaccggaggaaggtggggacgacgtcagatcatcatgccccttatgacctgggcaacacacgtgctacaatgggaagtacaacgagttgccaaccggtgacggtgagctaatctcttaaaacttctctcagttcggactggagtctgcaactcgactccacgaagtcggaatcgctagtaatcgcgaatcagcatgtcgcggtgaatacgttcccgggtcttgtacacaccgcccgtcaaatcatggaagtcggaagtacccaaagtcgcttggctaacttcggaggccggtgcctaaggtaaaaccgatgactgggattaagtcgtaacaa

>JP7.3.6 16S rRNA
ggctcaggatgaacgctggcggcgtgcctaatacatgcaagtcgtacgctagtcgccgacatgatctcttcggagtgattgaaggcatatggctagagtggcgaactggtgagtaacacgtaagaaacctgcccttcagtgggggataacatttggaaacagatgctaataccgcgtaacaacgcattacacatgttttgcgtttaaaagatccttttggatcgctgatggatggtcttgcggcgtattagttagttggtggggtaaaggcccaccaagacgatgatgcgtagccgagttgagagactggccggccacattgggactgagacactgcccaaactcctacgggaggctgcagtagggaattttccgcaatgcacgaaagtgtgacggagcgacgccgcgtgtgtgatgaaggctttcgggtcgtaaagcactgttgcgagggaagaatgaccagattcagagaaagtttctggcttgacggtacctcgccagaaagggatggctaaatacgtgccagcagccgcggtaatacgtatgtcccgagcgttatccggatttattgggcgtaaagcgagcgcagacggtttattaagtctgatgtgaaagcccggggctcaaccccggaagggcattggaaactggtttacttgagtgcgatagaggcaagtggaactccatgtgtagcggtgaaatgcgtagatatatggaagaacaccagtggcgaaggcggcttgctagatcgtaactgacgttgaggctcgaaagtatgggtagcaaacgggattagataccccggtagtccataccgtaaacgatgggtgctagttgttaagaggtttccgcctcatagtgacgtagctaacgcattaagcaccccgcctgaggagtacggccgcaaggctaaaacttaaaggaattgacggggacccgcacaagcggtggagcatgtggtttaattcgaagatacgcgaaaaaccttaccaggtcttgacatcctgctgaccggtcttgtaatgagatcttttcttttgaacagcagtgacaggtggtgcatggtcgtcgtcagctcgtgtcgtgagatgttgggttaagtcccgcaacgagcgcaacccttgttattagttgccagcatttagttgggcactctaatgagactgccggtgataaaccggaggaaggtggggacgacgtcagatcatcatgccccttatgacctgggcaacacacgtgctacaatgggaagtacaacgagttgccaaccggtgacggtgagctaatctcttaaaacttctctcagttcggactggagtctgcaactcgactccacgaagtcggaatcgctagtaatcgcgaatcagcatgtcgcggtgaatacgttcccgggtcttgtacacaccgcccgtcaaatcatggaagtcggaagtacccaaagtcgcttggctaacttcggaggccggtgcctaaggtaaaaccgatgactgggattaagtcgtaacaa

>JP7.8.9 16S rRNA
ctggctcaggacgaacgctggcggcgtgcctaatacatgcaagtcgaacgagactttttatttgatgcttgcatcttttaaaaagttgagtggcgaacgggtgagtaacacgtgggtaacctgccttaaagtgggggataacacttggaaacaggtgctaataccgcataaccatcaaaaccgcctggttttgatgttaaagatggttctgctatcgctttaagatggacccgcggcgtattagctagttggtgaggtaatggcttaccaaggcaatgatacgtagccgaactgagaggttgatcggccacattgggactgagacacggcccaaactcctacgggaggcagcagtagggaatcttccacaatggacgaaagtctgatggagcaacgccgcgtgagtgaagaaggttttcggatcgtaaaactctgttgtcagagaagaacgtgtgtgagagtaactgttcacgcagtgacggtatctgaccagaaagtcacggctaactacgtgccagcagccgcggtaatacgtaggtggcaagcgttgtccggatttattgggcgtaa

>M7.2.1 16S rRNA
tcctggctcaggacgaacgctggcggcgtgcctaatacatgcaagtcgagcgagcggaaccaacagatttacttcggtaatgacgttgggaaagcgagcggcggatgggtgagtaacacgtggggaacctgcccctaagtctgggataccatttggaaacaggtgctaataccggataataaagcggatcgcatgatcagcttttgaaaggcggcgtaagctgtcgctaagggatggccccgcggtgcattagctagttggtaaggtaacggcttaccaaggcgacgatgcatagccgagttgagagactgatcggccacattgggactgagacacggcccaaactcctacgggaggcagcagtagggaatcttccacaatggacgcaagtctgatggagcaacgccgcgtgagtgaagaaggttttcggatcgtaaagctctgttgttggtgaagaaggatagaggtagtaactggcctttatttgacggtaatcaaccagaaagtcacggctaactacgtgccagcagc

>M7.1.9 16S rRNA
tcctggctcaggatgaacgctggcggcgtgcctaatacatgcaagtcgaacgaggttttgttgaatgatttcttcggaatgaattctttaaaaccgagtggcggacgggtgagtaacacgtgggtaacctgcccttaagtaggggataacatttggaaacagatgctaataccgtataaacctcagaaacacatgtttctgagttgaaaggcggctttcgagctgtcgcttttggatggacccgcggcgtattagctagttggtgaggtaaaggctcaccaaggcagtgatacgtagccgacctgagagggtgatcggccacattgggactgagacacggcccaaactcctacgggaggcagcagtagggaatcttccacaatggacgaaagtctgatggagcaacgccgcgtgagtgaagaaggttttcggatcgtaaaactctgttgttggagaagaacacgtttgagagtaactgttcagacgttgacggtatccaaccagaaagccacggctaactacgtgccagcagccgcggtaatacgtaggtggcaagcgttatccggatttattgggcgtaaagcgagcgcag

>JP7.3.7 16S rRNA
tcctggctcaggacgaacgctggcggcgtgcctaatacatgcaagtcgaacgagactttttatttgatgcttgcatcttttaaaaagttgagtggcgaacgggtgagtaacacgtgggtaacctgccttaaagtgggggataacacttggaaacaggtgctaataccgcataaccatcaaaaccacctggttttgatgttaaagatggttctgctatcgctttaagatggacccgcggcgtattagctagttggtgaggtaatggcttaccaaggcaatgatacgtagccgaactgagaggttgatcggccacattgggactgagacacggcccaaactcctacgggaggcagcagtagggaatcttccacaatggacgaaagtctgatggagcaacgccgcgtgagtgaagaaggttttcggatcgtaaaactctgttgtcagagaagaacgtgtgtgagagtaactgttcacgcagtgacggtatctgaccagaaagtcacggctaactacgtgccagcagccgcggtaatacgtag

>JP7.1.16 16S rRNA
tcctggctcaggacgaacgctggcggcgtgcctaatacatgcaagtcgaacgaactctggtattgattggtgcttgcatcatgatttacatttgagtgagtggcgaactggtgagtaacacgtgggaaacctgcccagaagcgggggataacacctggaaacagatgctaataccgcataacaacttggaccgcatggtccgagcttgaaagatggcttcggctatcacttttggatggtcccgcggcgtattagctagatggtggggtaacggctcaccatggcaatgatacgtagccgacctgagagggtaatcggccacattgggactgagacacggcccaaactcctacgggaggcagcagtagggaatcttccacaatggacgaaagtctgatggagcaacgccgcgtgagtgaagaagggtttcggctcgtaaaactctgttgttaaagaagaacatatctgagagtaactgttcaggtattgacggtatttaaccagaaagccacggctaactacgtgccagcagccgcggtaatacgtaggtggcaagcgttgtccggatttattgggcgtaaagcgagcgcaggcggttt

>JP7.1.3 pheS
cgcgacatgcaagacacgttctatattaccaaagacgtgctactacgcacgcagacgtctgctgatcagccgcggtcacttgaaaatcacgatttttctaaaggaccgctgaaggtcttgtcacctggccgcgtttatcggcgtgatacggatgatgcaacccattcccatcaatttcatcaaattgaagggttagtcgtggacaagcatattacgatggctgatttgaagggcaccttaattctggttgccaagactttgtttggcgatcaattcgatgttcggctacggccaagcttctttccattcacggaaccctcctagaagctgatgtaacttgctttaattgcaatggcaagggctgtgca

>JP7.1.5 pheS
cgcgacatgcaagacacgttctatatcacgccagaaatcttgatgcgtacgcaaacgtcacccgttcaagcccgcacgttggagtcacacgactttaatgctggacctttgaagatggtatcacctggtcgtgtttaccgtcgcgatacggatgatgcaacgcactcacaccaattccaccaaatggaaggacttgtgatcgataagcacatcacgatgggtgatttgaagggaacgcttttggcagttgcgcgcaacttgtttggtgaag

>JP7.1.9 pheS
cgcgacatgcaagacacgttctatattaccaaagacgtgctactacgcacgcagacgtctgctgatcagccgcggtcacttgaaaatcacgatttttctaaaggaccgctgaaggtcttgtcacctggccgcgtttatcggcgtgatacggatgatgcaacccattcccatcaatttcatcaaattgaagggttagtcgtggacaagcatattacgatggctgatttgaagggcaccttaattctggttgccaagactttgtttggcgatcaattcgatgttcggctacggccaagcttctttccattcacggaaccatccgtagaagctgatgtaacttgctttaattgcaatggcaagggctgtgcaatctgtaagcaaacgggttggatcgaagtactgggtgccggcatggttcacccccacgtgttagaaatgtctggcattgatccagaagaatatggtggttttgcttt

>M7.1.16 pheS
gggcaatgacttgttgatgcgttcgcaaacttctccagtgcaagcccgtacgcttgaagtccatgacttctccaaaggcccattgaagatgatctccccaggccgcgtttatcgccgtgatactgacgatgcgactcactcccatcaatttcatcaagtcgaaggcttagtgatcgacaagcatatcaccatggctgacttgaaaggcacgctgttagcagtggcgcaacatgtctttggcaaggaccgcacgatccgcttgcgcccaagttacttcccattcaccgaaccgagtgttgaagtcgatgtctcttgcttccgttgtgggggcaagggctgtgcgatttgcaaatactcaggc

>M7.1.9 pheS
cgtgacatgcaagataccttttacatgggcaatgacttgttgatgcgttcgcaaacttctccagtgcaagcccgcacccttgaagtccatgacttctccaaaggcccattgaagatgatctccccaggccgcgtttatcgccgtgatactgatgatgcgacgcactctcatcaattccatcaagtcgaaggcttagtgatcgacaagcacatcaccatggctgacttgaaaggcacgctgttagcagtggctcaacatgtctttggcaaggaccgtacgatccgtttgcgcccaagttacttcccattcaccgaaccgagtgttgaagtcgacgtttcctgcttccgttgtggtggcaagggctgtgcgatttgcaaatactctgtctggatcgaagt

>M7.1.2 pheS
gacatgcaagacacgttctatattaccaaagacgtgctactacgcacgcagacgtctgctgatcagccgcggtcacttgaaaatcacgatttttctaaaggaccgctgaaggtcttgtcacctggccgcgtttatcggcgtgatacggatgatgcaacccattcccatcaatttcatcaaattgaagggttagtcgtggacaagcatattacgatggctgatttgaagggcaccttaattctggttgccaagactttgtttggcgatcaattcgatgttcggctacggccaagcttctttccattcacggaaccatccgtagaagctgatgtaacttgctttaattgcaatggcaagggctgtgcaatctgtaagcaaacgggttggatcgaagtactgggtgccggcatggttcacccccacgtgttagaaatgtctggcattgatccagaagaatatggtggttttgctt

>M7.2.1 pheS
gacatgcaagctactttctacattgacgatgaagacttgcttagaagtcaaacttcaggtgaccaagctcgtgtccttgaaaagcatgacttctcaaagggcccacttaagatggttagtcctggtaaggtttaccgtcgtgatgatgacgatgcaactcactcacaccaattcatgcaaatggaaggtttggttgtcgataagaacgtaaccatgagtgatttgaagggtactcttgaaatgatcgctaagcacgtcttcggtcaagatagagcaactcgtcttcgtccaagttacttcccatttaccgaaccatcagttgaaatggacgtatcttgtttcaactgtaacggcaagggttgtcctatttgtaaatacactggctggatcgaagtattaggtgccggtatggttcaccctaatgttttggaaaatgctggcgttgactcaaatgtttacggtggttttgctt

>M7.2.2 pheS
gacatgcaagctactttctacattgacgatgaagacttgcttagaagtcaaacttcaggtgaccaagctcgtgtccttgaaaagcatgacttctcaaagggcccacttaagatggttagtcctggtaaggtttaccgtcgtgatgatgacgatgcaactcactcacaccaattcatgcaaatggaaggtttggttgtcgataagaacgtaaccatgagtgatttgaagggtactcttgaaatgatcgctaagcacgtcttcggtcaagatagagcaactcgtcttcgtccaagttacttcccatttaccgaaccatcagttgaaatggacgtatcttgtttcaactgtaacggcaagggttgtcctatttgtaaatacactggctggatcgaagtattaggtgccggtatggttcaccctaatgttttggaaaatgctggcgttgactcaaatgtttacggtggttttgctt

>M7.2.3 pheS
tacattgacgatgaagacttgcttagaagtcaaacttcaggtgaccaagctcgtgtccttgaaaagcatgacttctcaaagggcccacttaagatggttagtcctggtaaggtttaccgtcgtgatgatgacgatgcaactcactcacaccaattcatgcaaatggaaggtttggttgtcgataagaacgtaaccatgagtgatttgaagggtactcttgaaatgatcgctaagcacgtcttcggtcaagatagagcaactcgtcttcgtccaagttacttcccatttaccgaaccatcagttgaaatggacgtatcttgtttcaactgtaacggcaagggttgtcctatttgtaaatacactggctggatcgaagtattaggtgccggtatggttcaccctaatgttttggaaaatgctggcgttgactcaaatgtttacggtggttttgcttttgggtttgggaaggccacccagcaactgaagaagcagttcacaagtcatcttacccattaaacgaataaatgcttgctcgtggttttgcttttggttttgga

>M7.2.4 pheS
gacatgcaagctactttctacattgacgatgaagacttgcttagaagtcaaacttcaggtgaccaagctcgtgtccttgaaaagcatgacttctcaaagggcccacttaagatggttagtcctggtaaggtttaccgtcgtgatgatgacgatgcaactcactcacaccaattcatgcaaatggaaggtttggttgtcgataagaacgtaaccatgagtgatttgaagggtactcttgaaatgatcgctaagcacgtcttcggtcaagatagagcaactcgtcttcgtccaagttacttcccatttaccgaaccatcagttgaaatggacgtatcttgtttcaactgtaacggcaagggttgtcctatttgtaaatacactggctggatcgaagtattaggtgccggtatggttcaccctaatgttttggaaaatgctggcgttgactcaaatgtttacggtggttttgctt

>JP7.1.16 pheS
gacatgcaagacacgttctatattaccaaagacgtgctactacgcacgcagacgtctgctgatcagccgcggtcacttgaaaatcacgatttttctaaaggaccgctgaaggtcttgtcacctggccgcgtttatcggcgtgatacggatgatgcaacccattcccatcaatttcatcaaattgaagggttagtcgtggacaagcatattacgatggctgatttgaagggcaccttaattctggttgccaagactttgtttggcgatcaattcgatgttcggctacggccaagcttctttccattcacggaaccatccgtagaagctgatgtaacttgctttaattgcaatggcaagggctgtgcaatctgtaagcaaacgggttggatcgaagtactgggtgccggcatggttcacccccacgtgttagaaatgtctggcattgatccagaagaatatggtggttttgctt

>JP7.3.7 pheS
gacatgcaggataccttttatataactgatcaaattttaatgcggacacagacttcgccagttcaagcacgaaccatggaaaaacatgatttctctcaaggaccgttgaagatgatttctcctggtaaagtttatcggcgagataccgatgatgcgactcattcccatcaattccatcaagtggagggtttagtgattgataaacatgtaacaatggcagatttaaaagggacgcttgaaaaaattgcgcaaacagtctttggagccaagcgtcagattaggttgcgcccaagttattttccgtttactgagccatcggttgaagtagatgtttcctgctttaaatgcggtgggaaaggctgccaggtttgtaagcaaacgggctggatcgaagtattaggtgcggggatggttcatccaaatgttttaaagatggcaggtgttgatccgcaaatctttggcggttttgcct

>JP7.8.9 pheS
gacatgcaggataccttttatataactgatcaaattttaatgcggacacagacttcgccagttcaagcacgaaccatggaaaaacatgatttctctcaaggaccgttgaagatgatttctcctggtaaagtttatcggcgagataccgatgatgcgactcattcccatcaattccatcaagtggagggtttagtgattgataaacatgtaacaatggcagatttaaaagggacgcttgaaaaaattgcgcaaacagtctttggagccaagcgtcagattaggttgcgcccaagttattttccgtttactgagccatcggttgaagtagatgtttcctgctttaaatgcggtgggaaaggctgccaggtttgtaagcaaacgggctggatcgaagtattaggtgcggggatggttcatccaaatgttttaaagatggcaggtgttgatccgcaaatctttggcggttttgcct

>JP7.1.13 pheS
cgcgacatgcaagacacgttctatattaccaaagacgtgctactacgcacgcagacgtctgctgatcagccgcggtcacttgaaaatcacgatttttctaaaggaccgctgaaggtcttgtcacctggccgcgtttatcggcgtgatacggatgatgcaacccattcccatcaatttcatcaaattgaagggttagtcgtggacaagcatattacgatggctgatttgaagggcaccttaattctggttgccaagactttgtttggcgatcaattcgatgttcggctacggccaagcttctttccattcacggaaccatccgtagaagctgatgtaacttgctttaattgcaatggcaagggctgtgcaatctgtaagcaaacgggttggatcgaagtactgggtgccggcatggttcacccccacgtgttagaaatgtctggcattgatccagaagaatatggtggttttgcttt
 
>TR7.1.6 pheS
caagcacgtacgatggaagcgcatgactttagcaaaggacctttgaagatggtctctcctggtcgtgtgtaccgtcgtgatactgatgatgcgacacattcacatcagttccatcaaatggaaggtcttgtgattgacaaacatattaccatgggtgatttaaaaggtaccttattagcagttgcccataatttatttggtgaagcccatgatattcgtttgcgtccatcatactttccattcactgaaccatccgttgaggttgatatttcatggcatgcagtgacaccagatatgaatccagaggatattgagtggattgaggtccttggtgcaggaatggtacatccaaatgttttgcgtaagtctggtattgatccagacgtttatggc

>TR7.1.15 pheS
ttgaagatggtctctcctggtcgtgtgtaccgtcgtgatatgatgatgcgacacattcacatcagttccatcaaatggaaggtttgtgattgacaaacatttaccatgggtgatttaaaaggtaccttattagcagttgcccataatttatttggtgaagcccatgatattcgtttgcgtccatcatactttccattcactgaaccatccgttgaggttgatatttcatggcatgcagtgacaccagatatgaatccagaggatattgagtggattgaggtccttggt

>TR7.5.7 pheS
gcacgaacctggaaaaacatgatttctctcaaggaccgttgaagatgatttctcctggtaaagtttatcggcgagataccgatgatgcgactcattcccatcaattccatcaagtggagggtttagtgattgataaacatgtaacaatggcagatttaaaagggacgcttgaaaaaattgcgcaaacagtctttggagccaagcgtcagattaggttgcgcccaagttattttccgtttactgagccatcggttgaagtagatgtttcctgctttaaatgcggtgggaaaggctgccaggtttgtaagcaaacgggctggatcgaagtattaggt

>TR7.5.13 pheS
aaacatgatttctctcaaggaccgttgaagatgatttctcctggtaaagtttatcggcgagataccgatgatgcgactcattcccatcaattccatcaagtggagggtttagtgattgataaacatgtaacaatggcagatttaaaagggacgcttgaaaaaattgcgcaaacagtctttggagccaagcgtcagattaggttgcgcccaagttattttccgtttactgagccatcggttgaagtagatgtttcctgctttaaatgcggtgggaaaggctgc

>TR7.5.15 pheS
ttgaagatgatttctcctggtaaagtttatcggcgagataccgatgatgcgactcattcccatcaattccatcaagtggagggtttagtgattgataaacatgtaacaatggcagatttaaaagggacgcttgaaaaaattgcgcaaacagtctttggagccaagcgtcagattaggttgcgcccaagttattttccgtttactgagccatcggttgaagtagatgtttcctgctttaaatgcggtgggaaaggctgccaggtttgtaagcaaacgggctggatcgaagtattaggtgcgggg

>M7.2.18 pheS
atgcaggctcgttctatggaccagcatgattttaccaagggtcctcttaaaatgatcagccccggacaagtctatcgtcgagataatgatgacgctactcattcgcaccaatttcatcaagtcgaagggcttgttgtgggtaaaaacgtcagcttagctgatttgaaaggaacgcttcaatctcttacagacgaattattcggcaagggtcacgctatgagattaagacaaagttattttccgtttacagaaccaagtatcgaggtcgatatcagttggaatttagttgacgaaaatactgcgccagaagacattgattggatcgaggttcttggtgctggtatggttcatcctaacgttttgagaatgtcccatttg

>JP7.3.6 pheS
tgcaggctcgttctatggaccagcatgattttaccaagggtcctcttaaaatgatcagccccggacaagtctatcgtcgagataatgatgacgctactcattcgcaccaatttcatcaagtcgaagggcttgttgtgggtaaaaacgtcagcttagctgatttgaaaggaacgcttcaatctcttacagacgaattattcggcaagggtcacgctatgagattaagacaaagttattttccgtttacagaaccaagtatcgaggtcgatatcagttggaatttagttgacgaaaatactgcgccagaagacattgattggatcgaggttcttggtgctggtatggttcatcctaacgttttgagaatgtcccatttggatcctaata

>TR7.3.17 pheS
aaaatgatctcaccaggaatcgtttatcgtcgtgatactgacgatccgactcattcccatcaatttcatcaagttgaggggctggttattgaccgtcacgtcactatggccgaccttaagggaactctgctgacaatggcccaaaaaatctttggcgacagatttgatattcgtcttcgcccaagctattttccatttaccg

>TR7.2.20 pheS
tcacgatggccgaccttaagggaacgctgctgacaatggcccaaaaaatctttggcgacagatttgatattcgtcttcgtccaagctattttccatttaccgagccgtccgtagaattgacatcacctgctttaat

>TR7.4.12 pheS
gaccgtcacgtcactatggccgaccttaagggaactctgctgacaatggcccaaaaaatctttggcgacagatttgatattcgtcttcgcccaagctattttccatttaccgagccgtc
